# Supplementary material for: Highly Asynchronous and Asymmetric Cleavage Divisions Accompany Early Transcriptional Activity in Pre-Blastula Medaka Embryos
Source: PLoS One. 2011 Jul 7;6(7):e21741. doi: 10.1371/journal.pone.0021741 (PMC3131289; doi:10.1371/journal.pone.0021741)
Supplement: Table S1 — Cell volumes at the 4-cell stage and processed volume calculations. (XLSX) [file pone.0021741.s016.xlsx]

## Sheet: Sheet1
Embryo ID	1	2	3	4	5	6	7	8	9	10	11	12	13	14	15	16	17	18	19	20	21	22	23	24	25	26	27	28	29	30	31	32	33
Embryo Type	Type I	Type I	Type I	Type I	Type I	Type I	Type II	Type II	Type II	Type II	Type II	Type I	Type II	Type I	Type II	Type II	Type I	Type I	Type III	Type III	Type II	Type III	Type II	Type II	Type III	Type II	Type III	Type III	Type III	Type III	TypeIII	Type III	Type III
Volumes in µm3
smallest cell	1.99149e+06	4.26623e+06	3.38021e+06	3.57425e+06	2.99326e+06	2.69552e+06	4.75843e+06	2.21158e+06	3.17866e+06	3.18632e+06	2.89235e+06	3.32852e+06	2.59204e+06	4.5871e+06	3.456e+06	2.60569e+06	3.80519e+06	3.49435e+06	1.66099e+06	3.70497e+06	3.47297e+06	2.78377e+06	1.71447e+06	3.00397e+06	2.22689e+06	1.88523e+06	2.21515e+06	2.06505e+06	2.56453e+06	2.85063e+06	1.55346e+06	1.91921e+06	1.10091e+06
2nd smallest cell	2.03999e+06	4.57906e+06	3.40018e+06	3.65395e+06	3.05938e+06	2.70761e+06	5.37165e+06	2.52353e+06	3.55124e+06	3.72631e+06	3.91791e+06	3.97603e+06	2.66382e+06	4.67291e+06	3.45936e+06	3.27402e+06	4.94643e+06	3.83248e+06	1.88984e+06	3.8406e+06	3.56931e+06	2.93511e+06	1.88421e+06	3.18361e+06	3.17106e+06	2.59829e+06	2.34866e+06	2.41257e+06	3.09639e+06	3.8682e+06	1.85434e+06	2.74454e+06	1.37821e+06
2nd largest cell	2.07973e+06	4.59105e+06	3.67685e+06	3.7256e+06	3.16674e+06	2.77308e+06	5.43522e+06	2.66839e+06	3.64501e+06	3.74059e+06	3.98651e+06	4.41048e+06	2.77161e+06	5.1827e+06	4.15357e+06	3.60075e+06	5.35894e+06	4.61805e+06	2.18457e+06	4.71207e+06	3.64507e+06	4.23266e+06	2.33466e+06	4.36214e+06	3.38404e+06	2.80014e+06	2.63924e+06	2.4866e+06	3.82322e+06	4.11381e+06	2.30656e+06	3.34837e+06	2.6397e+06
largest cell	2.09348e+06	4.68197e+06	3.82714e+06	4.29435e+06	3.60981e+06	3.28032e+06	5.92212e+06	2.79351e+06	4.21852e+06	4.25783e+06	4.03612e+06	4.58528e+06	3.51663e+06	6.2791e+06	4.85967e+06	3.78927e+06	5.63303e+06	5.11948e+06	2.46746e+06	5.58087e+06	5.16409e+06	4.31639e+06	2.65546e+06	4.94244e+06	3.88655e+06	3.28817e+06	3.85308e+06	3.88567e+06	5.37728e+06	6.38245e+06	3.44231e+06	4.5151e+06	2.9578e+06
total volume	8.20468e+06	1.81183e+07	1.42844e+07	1.52481e+07	1.28292e+07	1.14565e+07	2.14874e+07	1.0197e+07	1.45934e+07	1.49111e+07	1.48329e+07	1.63003e+07	1.15441e+07	2.07218e+07	1.59286e+07	1.32697e+07	1.97436e+07	1.70644e+07	8.20286e+06	1.78385e+07	1.58514e+07	1.42679e+07	8.5888e+06	1.54922e+07	1.26685e+07	1.05718e+07	1.10561e+07	1.08499e+07	1.48614e+07	1.72151e+07	9.15667e+06	1.25272e+07	8.07662e+06
% of total Volume
smallest cell	0.242726	0.235465	0.236637	0.234406	0.233316	0.235283	0.221452	0.216885	0.217815	0.213689	0.194996	0.2042	0.224534	0.221366	0.216968	0.196364	0.19273	0.204775	0.202489	0.207695	0.219095	0.195107	0.199617	0.193903	0.175781	0.178326	0.200355	0.190329	0.172563	0.165589	0.169653	0.153204	0.136309
2nd smallest cell	0.248637	0.252731	0.238035	0.239632	0.23847	0.236337	0.24999	0.247477	0.243345	0.249903	0.264137	0.243924	0.230752	0.225507	0.217179	0.246728	0.250534	0.22459	0.230388	0.215298	0.225173	0.205714	0.21938	0.205498	0.25031	0.245775	0.21243	0.222359	0.208351	0.224698	0.202513	0.219086	0.170642
2nd largest cell	0.253481	0.253393	0.257404	0.244331	0.246839	0.242052	0.252949	0.261684	0.249771	0.25086	0.268761	0.270576	0.240089	0.250108	0.260762	0.271351	0.271427	0.270625	0.266318	0.264152	0.229952	0.296656	0.271826	0.281571	0.267122	0.264868	0.238713	0.229182	0.257258	0.238965	0.251899	0.267288	0.326832
largest cell	0.255156	0.258411	0.267925	0.281631	0.281375	0.286328	0.275609	0.273954	0.289069	0.285549	0.272106	0.2813	0.304625	0.303019	0.305091	0.285557	0.285309	0.30001	0.300805	0.312855	0.32578	0.302524	0.309177	0.319028	0.306787	0.311031	0.348502	0.35813	0.361828	0.370748	0.375935	0.360423	0.366218
Difference max-min	0.0124304	0.0229459	0.0312882	0.0472252	0.0480589	0.051045	0.0541567	0.0570683	0.0712548	0.0718599	0.0771102	0.0771005	0.0800913	0.0816534	0.088123	0.0891936	0.0925791	0.0952349	0.098316	0.10516	0.106685	0.107417	0.109559	0.125125	0.131006	0.132705	0.148147	0.167801	0.189265	0.205158	0.206282	0.207219	0.229909
Fold max/min	1.05121	1.09745	1.13222	1.20147	1.20598	1.21695	1.24455	1.26313	1.32713	1.33628	1.39545	1.37757	1.3567	1.36886	1.40616	1.45423	1.48036	1.46507	1.48554	1.50632	1.48694	1.55055	1.54885	1.6453	1.74528	1.74417	1.73942	1.88163	2.09679	2.23896	2.2159	2.35258	2.68668
Diff. mean-smallest cell	0.00833297	0.0175969	0.0110827	0.00757613	0.00933825	0.00391234	0.0300178	0.0376952	0.0287432	0.0366927	0.0714533	0.05305	0.0108862	0.0164421	0.0220024	0.0626758	0.0682499	0.0428323	0.0458642	0.0320297	0.00846726	0.0560777	0.0459854	0.0496316	0.0829345	0.0769954	0.0252166	0.0354409	0.0602417	0.0662423	0.0575526	0.0899833	0.112428
Mean relative volume	0.251059	0.253062	0.247719	0.241982	0.242654	0.239195	0.25147	0.254581	0.246558	0.250381	0.266449	0.25725	0.23542	0.237808	0.23897	0.259039	0.26098	0.247607	0.248353	0.239725	0.227562	0.251185	0.245603	0.243534	0.258716	0.255321	0.225571	0.22577	0.232805	0.231832	0.227206	0.243187	0.248737
Diff. largest cell-mean	0.00409739	0.00534893	0.0202055	0.0396491	0.0387207	0.0471326	0.0241389	0.019373	0.0425115	0.0351671	0.00565692	0.0240505	0.0692051	0.0652113	0.0661206	0.0265178	0.0243292	0.0524025	0.0524518	0.0731301	0.098218	0.0513389	0.063574	0.0754938	0.0480712	0.0557095	0.122931	0.13236	0.129023	0.138916	0.148729	0.117236	0.117481
Fold difference: diff largest/diff smallest	2.03373	3.2898	1.82316	5.23342	4.14646	12.0472	1.24355	1.94576	1.47901	0.958422	12.6311	2.20578	6.35712	3.96612	3.00515	2.36354	2.80527	1.22343	1.14363	2.2832	11.5997	1.0923	1.38248	1.52108	1.72524	1.38209	4.87499	3.73466	2.14176	2.09709	2.58423	1.30287	1.04495
